# Supplementary material for: Mating-type locus structure affects gene expression in unidirectional mating-type switching fungi
Source: G3 (Bethesda). 2026 May 12;16(7):jkag128. doi: 10.1093/g3journal/jkag128 (PMC13334188; doi:10.1093/g3journal/jkag128)
Supplement: jkag128_Supplementary_Data [file jkag128_supplementary_data.zip]

Archive with 3 entries (3 files):
- Supplemental_Material_G3-2026-406687.docx
- Supplemental_Table_5_G3-2026-406687.csv
- Supplemental_Table_6_G3-2026-406687.csv
