# Supplementary material for: Mating-type locus structure affects gene expression in unidirectional mating-type switching fungi
Source: G3 (Bethesda). 2026 May 12;16(7):jkag128. doi: 10.1093/g3journal/jkag128 (PMC13334188; doi:10.1093/g3journal/jkag128)
Supplement: jkag128_Supplementary_Data [file jkag128_supplementary_data.zip › Supplemental_Table_5_G3-2026-406687.csv]

Supplementary Table 5: Enriched gene sets and their leading-edge genes for MAT-2 self-fertile vs MAT-2 self-sterile
Pathway	Pathway ID	Leading-Edge Genes	Gene Description
GO:0003735	Structural constituent of ribosome (M)	g2827	putative ATP-citrate synthase subunit 1
GO:0003735	Structural constituent of ribosome (M)	g97	54S ribosomal protein L35 mitochondrial
GO:0003735	Structural constituent of ribosome (M)	g1920	60S ribosomal protein L4-B
GO:0003735	Structural constituent of ribosome (M)	g3813	54S ribosomal protein L9, mitochondrial
GO:0003735	Structural constituent of ribosome (M)	g5146	40S ribosomal protein S13
GO:0003735	Structural constituent of ribosome (M)	g1311	40S ribosomal protein S16
GO:0003735	Structural constituent of ribosome (M)	g3580	putative 37S ribosomal protein S18, mitochondrial
GO:0003735	Structural constituent of ribosome (M)	g98	54S ribosomal protein YmL6, mitochondrial
GO:0003735	Structural constituent of ribosome (M)	g4314	hypothetical protein CFIMG_006308RA
GO:0003735	Structural constituent of ribosome (M)	g4739	54S ribosomal protein L8, mitochondrial
GO:0003735	Structural constituent of ribosome (M)	g1404	hypothetical protein CFIMG_008523RA00001
GO:0003735	Structural constituent of ribosome (M)	g3793	54S ribosomal protein L20 mitochondrial
GO:0003735	Structural constituent of ribosome (M)	g2028	putative 37S ribosomal protein S5 mitochondrial
GO:0003735	Structural constituent of ribosome (M)	g3497	54S ribosomal protein L11 mitochondrial
GO:0003735	Structural constituent of ribosome (M)	g6829	54S ribosomal protein L6, mitochondrial
GO:0003735	Structural constituent of ribosome (M)	g3387	Ribosomal protein S16 mitochondrial
GO:0003735	Structural constituent of ribosome (M)	g339	54S ribosomal protein L17, mitochondrial
GO:0003735	Structural constituent of ribosome (M)	g3949	60S acidic ribosomal protein P0
GO:0003735	Structural constituent of ribosome (M)	g829	60S ribosomal protein L23a
GO:0003735	Structural constituent of ribosome (M)	g2857	40S ribosomal protein S8-B
GO:0003735	Structural constituent of ribosome (M)	g3136	37S ribosomal protein S7 mitochondrial
GO:0003735	Structural constituent of ribosome (M)	g1028	54S ribosomal protein L24 mitochondrial
GO:0003735	Structural constituent of ribosome (M)	g2808	37S ribosomal protein S25, mitochondrial
GO:0003735	Structural constituent of ribosome (M)	g6886	37S ribosomal protein S8, mitochondrial
GO:0003735	Structural constituent of ribosome (M)	g4204	54S ribosomal protein L12 mitochondrial
GO:0003735	Structural constituent of ribosome (M)	g4249	60S ribosomal protein L37
GO:0003735	Structural constituent of ribosome (M)	g3662	37S ribosomal protein SWS2, mitochondrial
GO:0003735	Structural constituent of ribosome (M)	g6793	60S ribosomal protein L16
GO:0003735	Structural constituent of ribosome (M)	g6974	54S ribosomal protein L10 mitochondrial
GO:0003735	Structural constituent of ribosome (M)	g1463	Replication factor C subunit 5
GO:0003735	Structural constituent of ribosome (M)	g6013	37S ribosomal protein MRP10 mitochondrial
GO:0003735	Structural constituent of ribosome (M)	g6247	hypothetical protein CFIMG_006459RAa
GO:0003735	Structural constituent of ribosome (M)	g5959	60S ribosomal protein L15
GO:0003735	Structural constituent of ribosome (M)	g2955	37S ribosomal protein NAM9 mitochondrial
GO:0003735	Structural constituent of ribosome (M)	g2069	Mitochondrial ribosomal protein L51 / S25 / CI-B8 domain protein
GO:0003735	Structural constituent of ribosome (M)	g1315	54S ribosomal protein L23 mitochondrial
GO:0003735	Structural constituent of ribosome (M)	g3751	putative 37S ribosomal protein S12 mitochondrial
GO:0003735	Structural constituent of ribosome (M)	g5063	hypothetical protein CFIMG_002683RA
GO:0003735	Structural constituent of ribosome (M)	g1100	40S ribosomal protein S2
GO:0003735	Structural constituent of ribosome (M)	g5453	60S ribosomal protein L17
GO:0003735	Structural constituent of ribosome (M)	g2231	54S ribosomal protein L27 mitochondrial
GO:0003735	Structural constituent of ribosome (M)	g2979	40S ribosomal protein S17
GO:0003735	Structural constituent of ribosome (M)	g365	40S ribosomal protein S22
GO:0003735	Structural constituent of ribosome (M)	g4784	37S ribosomal protein S24, mitochondrial
GO:0003735	Structural constituent of ribosome (M)	g214	40S ribosomal protein S18
GO:0003735	Structural constituent of ribosome (M)	g2139	60S ribosomal protein L13
GO:0003735	Structural constituent of ribosome (M)	g6795	40S ribosomal protein S20
GO:0003735	Structural constituent of ribosome (M)	g3559	Golgi to ER traffic protein 4
GO:0003735	Structural constituent of ribosome (M)	g1233	40S ribosomal protein S5
GO:0003735	Structural constituent of ribosome (M)	g1332	40S ribosomal protein S19
GO:0003735	Structural constituent of ribosome (M)	g403	54S ribosomal protein L51, mitochondrial
GO:0003735	Structural constituent of ribosome (M)	g4180	40S ribosomal protein S3
GO:0003735	Structural constituent of ribosome (M)	g973	54S ribosomal protein L38 mitochondrial
GO:0003735	Structural constituent of ribosome (M)	g427	54S ribosomal protein L31 mitochondrial
GO:0003735	Structural constituent of ribosome (M)	g26	54S ribosomal protein subunit img1 mitochondrial
GO:0003735	Structural constituent of ribosome (M)	g4331	60S ribosomal protein L18-B
GO:0003735	Structural constituent of ribosome (M)	g2608	37S ribosomal protein RSM18 mitochondrial
GO:0003735	Structural constituent of ribosome (M)	g676	40S ribosomal protein S0
GO:0003735	Structural constituent of ribosome (M)	g3321	40S ribosomal protein S27
GO:0003735	Structural constituent of ribosome (M)	g4161	40S ribosomal protein S9
GO:0003735	Structural constituent of ribosome (M)	g2741	37S ribosomal protein S9 mitochondrial
GO:0003735	Structural constituent of ribosome (M)	g2854	40S ribosomal protein S6-B
GO:0003735	Structural constituent of ribosome (M)	g2512	60S ribosomal protein L9-B
GO:0003735	Structural constituent of ribosome (M)	g2960	54S ribosomal protein L3, mitochondrial
GO:0003735	Structural constituent of ribosome (M)	g4162	60S ribosomal protein L21-A
GO:0003735	Structural constituent of ribosome (M)	g2066	40S ribosomal protein S10-A
GO:0003735	Structural constituent of ribosome (M)	g3977	40S ribosomal protein S1
GO:0003735	Structural constituent of ribosome (M)	g1713	54S ribosomal protein L2, mitochondrial
GO:0003735	Structural constituent of ribosome (M)	g6609	60S ribosomal protein L14-A
GO:0003735	Structural constituent of ribosome (M)	g2833	putative 54S ribosomal protein L32, mitochondrial
GO:0003735	Structural constituent of ribosome (M)	g3553	50S ribosomal protein L1
GO:0003735	Structural constituent of ribosome (M)	g6073	hypothetical protein CFIMG_007418RA00001
GO:0003735	Structural constituent of ribosome (M)	g4816	54S ribosomal protein rml2, mitochondrial
GO:0003735	Structural constituent of ribosome (M)	g1319	DnaJ protein -like protein
GO:0003735	Structural constituent of ribosome (M)	g2974	Ubiquitin-60S ribosomal protein L40
GO:0003735	Structural constituent of ribosome (M)	g1116	40S ribosomal protein S11
GO:0003735	Structural constituent of ribosome (M)	g312	40S ribosomal protein S7
GO:0003735	Structural constituent of ribosome (M)	g6962	37S ribosomal protein MRP17, mitochondrial
GO:0003735	Structural constituent of ribosome (M)	g2624	40S ribosomal protein S14
GO:0003735	Structural constituent of ribosome (M)	g3534	54S ribosomal protein L7 mitochondrial
GO:0003735	Structural constituent of ribosome (M)	g1320	hypothetical protein CFO_g369
GO:0003735	Structural constituent of ribosome (M)	g675	30S ribosomal protein S15
GO:0003735	Structural constituent of ribosome (M)	g2560	54S ribosomal protein L19 mitochondrial
GO:0003735	Structural constituent of ribosome (M)	g2672	54S ribosomal protein L23, mitochondrial
GO:0003735	Structural constituent of ribosome (M)	g464	60S ribosomal protein L2
GO:0003735	Structural constituent of ribosome (M)	g5382	40S ribosomal protein S27a
GO:0003735	Structural constituent of ribosome (M)	g4327	Translational activator GCN1
GO:0003735	Structural constituent of ribosome (M)	g2826	putative 54S ribosomal protein L33 mitochondrial
GO:0003735	Structural constituent of ribosome (M)	g6339	40S ribosomal protein S15
GO:0003735	Structural constituent of ribosome (M)	g1032	40S ribosomal protein S23
GO:0003735	Structural constituent of ribosome (M)	g3814	PITH domain-containing protein CG6153
GO:0003735	Structural constituent of ribosome (M)	g181	60S ribosomal protein L10a
GO:0006805	Xenobiotic metabolic process (B)	g1464	Acetyl-coenzyme A synthetase
GO:0006805	Xenobiotic metabolic process (B)	g1133	ATP-dependent 6-phosphofructokinase
GO:0006805	Xenobiotic metabolic process (B)	g666	Citrate synthase mitochondrial
GO:0006805	Xenobiotic metabolic process (B)	g3770	hypothetical protein TD95_003951
GO:0006805	Xenobiotic metabolic process (B)	g1196	Malate dehydrogenase, mitochondrial
GO:0006805	Xenobiotic metabolic process (B)	g2110	ATP synthase subunit gamma, mitochondrial
GO:0006805	Xenobiotic metabolic process (B)	g722	Fumarate hydratase, mitochondrial
GO:0006805	Xenobiotic metabolic process (B)	g4282	Phosphoenolpyruvate carboxykinase [ATP]
GO:0006805	Xenobiotic metabolic process (B)	g1159	putative succinyl-CoA ligase [ADP-forming] subunit alpha mitochondrial
GO:0006805	Xenobiotic metabolic process (B)	g370	1 4-alpha-glucan-branching enzyme
GO:0006805	Xenobiotic metabolic process (B)	g2827	putative ATP-citrate synthase subunit 1
GO:0006805	Xenobiotic metabolic process (B)	g4291	Glutamine--fructose-6-phosphate aminotransferase [isomerizing]
GO:0006805	Xenobiotic metabolic process (B)	g5111	ATP synthase subunit alpha mitochondrial
GO:0006805	Xenobiotic metabolic process (B)	g1555	Cytochrome c
GO:0006805	Xenobiotic metabolic process (B)	g687	ATP synthase subunit 5 mitochondrial
GO:0006805	Xenobiotic metabolic process (B)	g4948	Acetyl-CoA hydrolase
GO:0006805	Xenobiotic metabolic process (B)	g5098	ATP synthase complex subunit h
GO:0006805	Xenobiotic metabolic process (B)	g1089	Cytochrome b-c1 complex subunit 2 mitochondrial
GO:0006805	Xenobiotic metabolic process (B)	g3760	Cytochrome b-c1 complex subunit Rieske, mitochondrial
GO:0006805	Xenobiotic metabolic process (B)	g5731	Aconitate hydratase, mitochondrial
GO:0006805	Xenobiotic metabolic process (B)	g2828	putative ATP-citrate synthase subunit 2
GO:0006805	Xenobiotic metabolic process (B)	g977	Cystathionine beta-synthase
GO:0006805	Xenobiotic metabolic process (B)	g5120	ATP synthase subunit 4 mitochondrial
GO:0006805	Xenobiotic metabolic process (B)	g6975	Cytochrome c oxidase subunit 4 mitochondrial
GO:0006805	Xenobiotic metabolic process (B)	g6612	ATP synthase subunit d mitochondrial
GO:0006805	Xenobiotic metabolic process (B)	g1306	Mitochondrial-processing peptidase subunit beta
GO:0006805	Xenobiotic metabolic process (B)	g2253	ATP synthase subunit g, mitochondrial
GO:0006805	Xenobiotic metabolic process (B)	g3695	Succinate dehydrogenase [ubiquinone] cytochrome b small subunit mitochondrial
GO:0006805	Xenobiotic metabolic process (B)	g206	Lactobacillus shifted protein
GO:0006805	Xenobiotic metabolic process (B)	g6810	S-formylglutathione hydrolase
GO:0006805	Xenobiotic metabolic process (B)	g402	Triosephosphate isomerase
GO:0006805	Xenobiotic metabolic process (B)	g5239	Phosphoacetylglucosamine mutase
GO:0006805	Xenobiotic metabolic process (B)	g263	ATP synthase subunit delta mitochondrial
GO:0006805	Xenobiotic metabolic process (B)	g654	Cytochrome b-c1 complex subunit 7
GO:0006805	Xenobiotic metabolic process (B)	g902	Uncharacterized protein YJR142W
GO:0006805	Xenobiotic metabolic process (B)	g724	2-methylcitrate dehydratase, mitochondrial
GO:0006805	Xenobiotic metabolic process (B)	g689	putative succinyl-CoA ligase [GDP-forming] subunit beta mitochondrial
GO:0006805	Xenobiotic metabolic process (B)	g4956	Biotin synthase
GO:0006805	Xenobiotic metabolic process (B)	g923	hypothetical protein TD95_003004
GO:0006805	Xenobiotic metabolic process (B)	g6103	NADH-ubiquinone oxidoreductase 24 kDa subunit mitochondrial
GO:0006805	Xenobiotic metabolic process (B)	g2814	putative aminotransferase C6B12.04c
GO:0006805	Xenobiotic metabolic process (B)	g368	Cytochrome c oxidase polypeptide 5 mitochondrial
GO:0006805	Xenobiotic metabolic process (B)	g499	Isocitrate dehydrogenase [NADP], mitochondrial
GO:0006805	Xenobiotic metabolic process (B)	g2551	External alternative NADH-ubiquinone oxidoreductase mitochondrial
GO:0006805	Xenobiotic metabolic process (B)	g1918	S-adenosylmethionine decarboxylase proenzyme
GO:0006805	Xenobiotic metabolic process (B)	g1914	Cytochrome c oxidase subunit 6 mitochondrial
GO:0006805	Xenobiotic metabolic process (B)	g3344	Isocitrate dehydrogenase [NAD] subunit 2 mitochondrial
GO:0006805	Xenobiotic metabolic process (B)	g1810	Cytochrome c1,heme protein, mitochondrial
GO:0006805	Xenobiotic metabolic process (B)	g3676	6 7-dimethyl-8-ribityllumazine synthase
GO:0006805	Xenobiotic metabolic process (B)	g5314	putative pyridoxamine 5'-phosphate oxidase
GO:0006805	Xenobiotic metabolic process (B)	g4381	Formyltetrahydrofolate synthetase
GO:0009167	Purine ribonucleoside monophosphate metabolic process (B)	g4965	Pyruvate decarboxylase
GO:0009167	Purine ribonucleoside monophosphate metabolic process (B)	g1479	Alcohol dehydrogenase 1
GO:0009167	Purine ribonucleoside monophosphate metabolic process (B)	g1555	Cytochrome c
GO:0009167	Purine ribonucleoside monophosphate metabolic process (B)	g1089	Cytochrome b-c1 complex subunit 2 mitochondrial
GO:0009167	Purine ribonucleoside monophosphate metabolic process (B)	g3760	Cytochrome b-c1 complex subunit Rieske, mitochondrial
GO:0009167	Purine ribonucleoside monophosphate metabolic process (B)	g1306	Mitochondrial-processing peptidase subunit beta
GO:0009167	Purine ribonucleoside monophosphate metabolic process (B)	g3695	Succinate dehydrogenase [ubiquinone] cytochrome b small subunit mitochondrial
GO:0009167	Purine ribonucleoside monophosphate metabolic process (B)	g206	Lactobacillus shifted protein
GO:0009167	Purine ribonucleoside monophosphate metabolic process (B)	g654	Cytochrome b-c1 complex subunit 7
GO:0009167	Purine ribonucleoside monophosphate metabolic process (B)	g6103	NADH-ubiquinone oxidoreductase 24 kDa subunit mitochondrial
GO:0009167	Purine ribonucleoside monophosphate metabolic process (B)	g368	Cytochrome c oxidase polypeptide 5 mitochondrial
GO:0009167	Purine ribonucleoside monophosphate metabolic process (B)	g2551	External alternative NADH-ubiquinone oxidoreductase mitochondrial
GO:0009167	Purine ribonucleoside monophosphate metabolic process (B)	g1914	Cytochrome c oxidase subunit 6 mitochondrial
GO:0009168	Purine ribonucleoside monophosphate biosynthetic process (B)	g1133	ATP-dependent 6-phosphofructokinase
GO:0009168	Purine ribonucleoside monophosphate biosynthetic process (B)	g2110	ATP synthase subunit gamma, mitochondrial
GO:0009168	Purine ribonucleoside monophosphate biosynthetic process (B)	g1037	Adenylate kinase
GO:0009168	Purine ribonucleoside monophosphate biosynthetic process (B)	g370	1 4-alpha-glucan-branching enzyme
GO:0009168	Purine ribonucleoside monophosphate biosynthetic process (B)	g5111	ATP synthase subunit alpha mitochondrial
GO:0009168	Purine ribonucleoside monophosphate biosynthetic process (B)	g687	ATP synthase subunit 5 mitochondrial
GO:0009168	Purine ribonucleoside monophosphate biosynthetic process (B)	g5098	ATP synthase complex subunit h
GO:0009168	Purine ribonucleoside monophosphate biosynthetic process (B)	g5120	ATP synthase subunit 4 mitochondrial
GO:0009168	Purine ribonucleoside monophosphate biosynthetic process (B)	g6975	Cytochrome c oxidase subunit 4 mitochondrial
GO:0009168	Purine ribonucleoside monophosphate biosynthetic process (B)	g6612	ATP synthase subunit d mitochondrial
GO:0009168	Purine ribonucleoside monophosphate biosynthetic process (B)	g2253	ATP synthase subunit g, mitochondrial
GO:0009168	Purine ribonucleoside monophosphate biosynthetic process (B)	g263	ATP synthase subunit delta mitochondrial
GO:0009168	Purine ribonucleoside monophosphate biosynthetic process (B)	g923	hypothetical protein TD95_003004
GO:0032543	Mitochondrial translation (B)	g97	54S ribosomal protein L35 mitochondrial
GO:0032543	Mitochondrial translation (B)	g3813	54S ribosomal protein L9, mitochondrial
GO:0032543	Mitochondrial translation (B)	g98	54S ribosomal protein YmL6, mitochondrial
GO:0032543	Mitochondrial translation (B)	g4314	hypothetical protein CFIMG_006308RA
GO:0032543	Mitochondrial translation (B)	g4739	54S ribosomal protein L8, mitochondrial
GO:0032543	Mitochondrial translation (B)	g1404	hypothetical protein CFIMG_008523RA00001
GO:0032543	Mitochondrial translation (B)	g3793	54S ribosomal protein L20 mitochondrial
GO:0032543	Mitochondrial translation (B)	g2028	putative 37S ribosomal protein S5 mitochondrial
GO:0032543	Mitochondrial translation (B)	g3497	54S ribosomal protein L11 mitochondrial
GO:0032543	Mitochondrial translation (B)	g6829	54S ribosomal protein L6, mitochondrial
GO:0032543	Mitochondrial translation (B)	g3387	Ribosomal protein S16 mitochondrial
GO:0032543	Mitochondrial translation (B)	g6401	Glutamyl-tRNA(Gln) amidotransferase subunit A, mitochondrial
GO:0032543	Mitochondrial translation (B)	g339	54S ribosomal protein L17, mitochondrial
GO:0032543	Mitochondrial translation (B)	g3136	37S ribosomal protein S7 mitochondrial
GO:0032543	Mitochondrial translation (B)	g1028	54S ribosomal protein L24 mitochondrial
GO:0032543	Mitochondrial translation (B)	g2808	37S ribosomal protein S25, mitochondrial
GO:0032543	Mitochondrial translation (B)	g6886	37S ribosomal protein S8, mitochondrial
GO:0032543	Mitochondrial translation (B)	g4204	54S ribosomal protein L12 mitochondrial
GO:0032543	Mitochondrial translation (B)	g3622	Leucine--tRNA ligase, mitochondrial
GO:0032543	Mitochondrial translation (B)	g3662	37S ribosomal protein SWS2, mitochondrial
GO:0032543	Mitochondrial translation (B)	g6974	54S ribosomal protein L10 mitochondrial
GO:0032543	Mitochondrial translation (B)	g6013	37S ribosomal protein MRP10 mitochondrial
GO:0032543	Mitochondrial translation (B)	g6247	hypothetical protein CFIMG_006459RAa
GO:0032543	Mitochondrial translation (B)	g2955	37S ribosomal protein NAM9 mitochondrial
GO:0032543	Mitochondrial translation (B)	g1315	54S ribosomal protein L23 mitochondrial
GO:0032543	Mitochondrial translation (B)	g3751	putative 37S ribosomal protein S12 mitochondrial
GO:0032543	Mitochondrial translation (B)	g5063	hypothetical protein CFIMG_002683RA
GO:0032543	Mitochondrial translation (B)	g2231	54S ribosomal protein L27 mitochondrial
GO:0032543	Mitochondrial translation (B)	g4784	37S ribosomal protein S24, mitochondrial
GO:0032543	Mitochondrial translation (B)	g3559	Golgi to ER traffic protein 4
GO:0032543	Mitochondrial translation (B)	g403	54S ribosomal protein L51, mitochondrial
GO:0032543	Mitochondrial translation (B)	g973	54S ribosomal protein L38 mitochondrial
GO:0032543	Mitochondrial translation (B)	g427	54S ribosomal protein L31 mitochondrial
GO:0032543	Mitochondrial translation (B)	g26	54S ribosomal protein subunit img1 mitochondrial
GO:0032543	Mitochondrial translation (B)	g2608	37S ribosomal protein RSM18 mitochondrial
GO:0032543	Mitochondrial translation (B)	g1128	Mitochondrial GTPase 1
GO:0032543	Mitochondrial translation (B)	g2741	37S ribosomal protein S9 mitochondrial
GO:0032543	Mitochondrial translation (B)	g2960	54S ribosomal protein L3, mitochondrial
GO:0032543	Mitochondrial translation (B)	g4678	Glutamyl-tRNA(Gln) amidotransferase subunit B, mitochondrial
GO:0032543	Mitochondrial translation (B)	g4428	putative methionine--tRNA ligase, mitochondrial
GO:0032543	Mitochondrial translation (B)	g2833	putative 54S ribosomal protein L32, mitochondrial
GO:0032543	Mitochondrial translation (B)	g3553	50S ribosomal protein L1
GO:0032543	Mitochondrial translation (B)	g6073	hypothetical protein CFIMG_007418RA00001
GO:0032543	Mitochondrial translation (B)	g1055	putative tRNA(Ile)-lysidine synthase
GO:0032543	Mitochondrial translation (B)	g4816	54S ribosomal protein rml2, mitochondrial
GO:0032543	Mitochondrial translation (B)	g3534	54S ribosomal protein L7 mitochondrial
GO:0032543	Mitochondrial translation (B)	g2560	54S ribosomal protein L19 mitochondrial
GO:0032543	Mitochondrial translation (B)	g2672	54S ribosomal protein L23, mitochondrial
GO:0032543	Mitochondrial translation (B)	g2826	putative 54S ribosomal protein L33 mitochondrial
GO:0043043	Peptide biosynthetic process (B)	g3223	Elongation factor Tu, mitochondrial
GO:0043043	Peptide biosynthetic process (B)	g97	54S ribosomal protein L35 mitochondrial
GO:0043043	Peptide biosynthetic process (B)	g1920	60S ribosomal protein L4-B
GO:0043043	Peptide biosynthetic process (B)	g2945	ATPase synthesis protein 25, mitochondrial
GO:0043043	Peptide biosynthetic process (B)	g3813	54S ribosomal protein L9, mitochondrial
GO:0043043	Peptide biosynthetic process (B)	g5146	40S ribosomal protein S13
GO:0043043	Peptide biosynthetic process (B)	g1311	40S ribosomal protein S16
GO:0043043	Peptide biosynthetic process (B)	g98	54S ribosomal protein YmL6, mitochondrial
GO:0043043	Peptide biosynthetic process (B)	g4314	hypothetical protein CFIMG_006308RA
GO:0043043	Peptide biosynthetic process (B)	g6889	Elongation factor G mitochondrial
GO:0043043	Peptide biosynthetic process (B)	g4739	54S ribosomal protein L8, mitochondrial
GO:0043043	Peptide biosynthetic process (B)	g1404	hypothetical protein CFIMG_008523RA00001
GO:0043043	Peptide biosynthetic process (B)	g3793	54S ribosomal protein L20 mitochondrial
GO:0043043	Peptide biosynthetic process (B)	g37	hypothetical protein CFO_g1383
GO:0043043	Peptide biosynthetic process (B)	g2028	putative 37S ribosomal protein S5 mitochondrial
GO:0043043	Peptide biosynthetic process (B)	g3497	54S ribosomal protein L11 mitochondrial
GO:0043043	Peptide biosynthetic process (B)	g6829	54S ribosomal protein L6, mitochondrial
GO:0043043	Peptide biosynthetic process (B)	g6783	Eukaryotic translation initiation factor 4 gamma
GO:0043043	Peptide biosynthetic process (B)	g3387	Ribosomal protein S16 mitochondrial
GO:0043043	Peptide biosynthetic process (B)	g3766	Ribosome-releasing factor 2, mitochondrial
GO:0043043	Peptide biosynthetic process (B)	g6401	Glutamyl-tRNA(Gln) amidotransferase subunit A, mitochondrial
GO:0043043	Peptide biosynthetic process (B)	g339	54S ribosomal protein L17, mitochondrial
GO:0043043	Peptide biosynthetic process (B)	g5792	Elongation factor 2
GO:0043043	Peptide biosynthetic process (B)	g3949	60S acidic ribosomal protein P0
GO:0043043	Peptide biosynthetic process (B)	g829	60S ribosomal protein L23a
GO:0043043	Peptide biosynthetic process (B)	g2857	40S ribosomal protein S8-B
GO:0043043	Peptide biosynthetic process (B)	g3136	37S ribosomal protein S7 mitochondrial
GO:0043043	Peptide biosynthetic process (B)	g1028	54S ribosomal protein L24 mitochondrial
GO:0043043	Peptide biosynthetic process (B)	g2808	37S ribosomal protein S25, mitochondrial
GO:0043043	Peptide biosynthetic process (B)	g6886	37S ribosomal protein S8, mitochondrial
GO:0043043	Peptide biosynthetic process (B)	g1616	Phenylalanine--tRNA ligase mitochondrial
GO:0043043	Peptide biosynthetic process (B)	g4204	54S ribosomal protein L12 mitochondrial
GO:0043043	Peptide biosynthetic process (B)	g4249	60S ribosomal protein L37
GO:0043043	Peptide biosynthetic process (B)	g3622	Leucine--tRNA ligase, mitochondrial
GO:0043043	Peptide biosynthetic process (B)	g3662	37S ribosomal protein SWS2, mitochondrial
GO:0043043	Peptide biosynthetic process (B)	g6793	60S ribosomal protein L16
GO:0043043	Peptide biosynthetic process (B)	g744	Elongation factor 1-alpha
GO:0043043	Peptide biosynthetic process (B)	g3775	putative eukaryotic translation initiation factor 2 subunit beta
GO:0043043	Peptide biosynthetic process (B)	g6974	54S ribosomal protein L10 mitochondrial
GO:0043043	Peptide biosynthetic process (B)	g2288	E3 ubiquitin-protein ligase hel2
GO:0043043	Peptide biosynthetic process (B)	g6013	37S ribosomal protein MRP10 mitochondrial
GO:0043043	Peptide biosynthetic process (B)	g6247	hypothetical protein CFIMG_006459RAa
GO:0043043	Peptide biosynthetic process (B)	g5959	60S ribosomal protein L15
GO:0043043	Peptide biosynthetic process (B)	g2955	37S ribosomal protein NAM9 mitochondrial
GO:0043043	Peptide biosynthetic process (B)	g1315	54S ribosomal protein L23 mitochondrial
GO:0043043	Peptide biosynthetic process (B)	g3751	putative 37S ribosomal protein S12 mitochondrial
GO:0043043	Peptide biosynthetic process (B)	g5063	hypothetical protein CFIMG_002683RA
GO:0043043	Peptide biosynthetic process (B)	g1100	40S ribosomal protein S2
GO:0043043	Peptide biosynthetic process (B)	g5453	60S ribosomal protein L17
GO:0043043	Peptide biosynthetic process (B)	g2231	54S ribosomal protein L27 mitochondrial
GO:0043043	Peptide biosynthetic process (B)	g3064	37S ribosomal protein MRP2, mitochondrial
GO:0043043	Peptide biosynthetic process (B)	g4462	Mitochondrial respiratory chain complexes assembly protein YTA12
GO:0043043	Peptide biosynthetic process (B)	g4741	Eukaryotic translation initiation factor 3 subunit F
GO:0043043	Peptide biosynthetic process (B)	g240	Eukaryotic translation initiation factor 5
GO:0043043	Peptide biosynthetic process (B)	g3696	Tyrosine--tRNA ligase, mitochondrial
GO:0043043	Peptide biosynthetic process (B)	g2621	Eukaryotic translation initiation factor 3 subunit C
GO:0043043	Peptide biosynthetic process (B)	g2979	40S ribosomal protein S17
GO:0043043	Peptide biosynthetic process (B)	g365	40S ribosomal protein S22
GO:0043043	Peptide biosynthetic process (B)	g224	Glycine--tRNA ligase 1, mitochondrial
GO:0043043	Peptide biosynthetic process (B)	g4784	37S ribosomal protein S24, mitochondrial
GO:0043043	Peptide biosynthetic process (B)	g214	40S ribosomal protein S18
GO:0043043	Peptide biosynthetic process (B)	g2233	Isoleucine--tRNA ligase mitochondrial
GO:0043043	Peptide biosynthetic process (B)	g2139	60S ribosomal protein L13
GO:0043043	Peptide biosynthetic process (B)	g6795	40S ribosomal protein S20
GO:0043043	Peptide biosynthetic process (B)	g1233	40S ribosomal protein S5
GO:0043043	Peptide biosynthetic process (B)	g1332	40S ribosomal protein S19
GO:0043043	Peptide biosynthetic process (B)	g403	54S ribosomal protein L51, mitochondrial
GO:0043043	Peptide biosynthetic process (B)	g4180	40S ribosomal protein S3
GO:0043043	Peptide biosynthetic process (B)	g6668	Eukaryotic translation initiation factor 3 subunit M
GO:0043043	Peptide biosynthetic process (B)	g973	54S ribosomal protein L38 mitochondrial
GO:0043043	Peptide biosynthetic process (B)	g427	54S ribosomal protein L31 mitochondrial
GO:0043043	Peptide biosynthetic process (B)	g26	54S ribosomal protein subunit img1 mitochondrial
GO:0043043	Peptide biosynthetic process (B)	g4331	60S ribosomal protein L18-B
GO:0043043	Peptide biosynthetic process (B)	g2301	Peptide chain release factor 1
GO:0043043	Peptide biosynthetic process (B)	g2574	Eukaryotic translation initiation factor 2 subunit alpha
GO:0043043	Peptide biosynthetic process (B)	g3797	ATP-dependent RNA helicase DBP5
GO:0043043	Peptide biosynthetic process (B)	g3845	Methionyl-tRNA formyltransferase
GO:0043043	Peptide biosynthetic process (B)	g2608	37S ribosomal protein RSM18 mitochondrial
GO:0043043	Peptide biosynthetic process (B)	g676	40S ribosomal protein S0
GO:0043043	Peptide biosynthetic process (B)	g3321	40S ribosomal protein S27
GO:0043043	Peptide biosynthetic process (B)	g4161	40S ribosomal protein S9
GO:0043043	Peptide biosynthetic process (B)	g1128	Mitochondrial GTPase 1
GO:0043043	Peptide biosynthetic process (B)	g1894	Eukaryotic translation initiation factor 3 subunit H
GO:0043043	Peptide biosynthetic process (B)	g2741	37S ribosomal protein S9 mitochondrial
GO:0043043	Peptide biosynthetic process (B)	g6566	hypothetical protein CFO_g2101
GO:0043043	Peptide biosynthetic process (B)	g2854	40S ribosomal protein S6-B
GO:0043043	Peptide biosynthetic process (B)	g2512	60S ribosomal protein L9-B
GO:0043043	Peptide biosynthetic process (B)	g2960	54S ribosomal protein L3, mitochondrial
GO:0043043	Peptide biosynthetic process (B)	g4162	60S ribosomal protein L21-A
GO:0043043	Peptide biosynthetic process (B)	g2066	40S ribosomal protein S10-A
GO:0043043	Peptide biosynthetic process (B)	g1287	Heat shock protein SSB1
GO:0043043	Peptide biosynthetic process (B)	g4678	Glutamyl-tRNA(Gln) amidotransferase subunit B, mitochondrial
GO:0043043	Peptide biosynthetic process (B)	g3977	40S ribosomal protein S1
GO:0043043	Peptide biosynthetic process (B)	g4428	putative methionine--tRNA ligase, mitochondrial
GO:0043043	Peptide biosynthetic process (B)	g2399	Translation initiation factor IF-2
GO:0043043	Peptide biosynthetic process (B)	g6609	60S ribosomal protein L14-A
GO:0043043	Peptide biosynthetic process (B)	g3881	Aspartate--tRNA ligase, mitochondrial
GO:0043043	Peptide biosynthetic process (B)	g2833	putative 54S ribosomal protein L32, mitochondrial
GO:0043043	Peptide biosynthetic process (B)	g1085	Serine--tRNA ligase
GO:0043043	Peptide biosynthetic process (B)	g3553	50S ribosomal protein L1
GO:0043043	Peptide biosynthetic process (B)	g2947	GU4 nucleic-binding protein 1
GO:0043043	Peptide biosynthetic process (B)	g4502	Protein psi1
GO:0043043	Peptide biosynthetic process (B)	g1055	putative tRNA(Ile)-lysidine synthase
GO:0043043	Peptide biosynthetic process (B)	g932	Lysine--tRNA ligase, mitochondrial
GO:0043043	Peptide biosynthetic process (B)	g4816	54S ribosomal protein rml2, mitochondrial
GO:0043043	Peptide biosynthetic process (B)	g5951	Translation machinery-associated protein 46
GO:0043043	Peptide biosynthetic process (B)	g1116	40S ribosomal protein S11
GO:0043043	Peptide biosynthetic process (B)	g4495	Ribosome-interacting GTPase 2
GO:0043043	Peptide biosynthetic process (B)	g1779	Ribosome-associated complex subunit SSZ1
GO:0043043	Peptide biosynthetic process (B)	g2740	Elongation factor 1-gamma 1
GO:0043043	Peptide biosynthetic process (B)	g312	40S ribosomal protein S7
GO:0043043	Peptide biosynthetic process (B)	g2624	40S ribosomal protein S14
GO:0043043	Peptide biosynthetic process (B)	g3534	54S ribosomal protein L7 mitochondrial
GO:0043043	Peptide biosynthetic process (B)	g6265	Tyrosine--tRNA ligase cytoplasmic
GO:0043043	Peptide biosynthetic process (B)	g1320	hypothetical protein CFO_g369
GO:0043043	Peptide biosynthetic process (B)	g1624	ATP-dependent RNA helicase eIF4A
GO:0043043	Peptide biosynthetic process (B)	g3753	DNA topoisomerase 2-associated protein pat1
GO:0043043	Peptide biosynthetic process (B)	g2560	54S ribosomal protein L19 mitochondrial
GO:0043043	Peptide biosynthetic process (B)	g2672	54S ribosomal protein L23, mitochondrial
GO:0043043	Peptide biosynthetic process (B)	g464	60S ribosomal protein L2
GO:0043043	Peptide biosynthetic process (B)	g5382	40S ribosomal protein S27a
GO:0043043	Peptide biosynthetic process (B)	g3782	Eukaryotic translation initiation factor 3 subunit D
GO:0043043	Peptide biosynthetic process (B)	g6455	putative tRNA (cytidine(32)/guanosine(34)-2'-O)-methyltransferase
GO:0043043	Peptide biosynthetic process (B)	g2826	putative 54S ribosomal protein L33 mitochondrial
GO:0043043	Peptide biosynthetic process (B)	g2000	Phenylalanine--tRNA ligase alpha subunit
GO:0043043	Peptide biosynthetic process (B)	g6339	40S ribosomal protein S15
GO:0043043	Peptide biosynthetic process (B)	g1032	40S ribosomal protein S23
GO:0043043	Peptide biosynthetic process (B)	g3535	Hsp70 nucleotide exchange factor FES1
GO:0043604	Amide biosynthetic process (B)	g386	putative lysine N-acyltransferase C17G9.06c
GO:0043604	Amide biosynthetic process (B)	g3223	Elongation factor Tu, mitochondrial
GO:0043604	Amide biosynthetic process (B)	g97	54S ribosomal protein L35 mitochondrial
GO:0043604	Amide biosynthetic process (B)	g1920	60S ribosomal protein L4-B
GO:0043604	Amide biosynthetic process (B)	g2381	Dihydrofolate synthetase
GO:0043604	Amide biosynthetic process (B)	g2945	ATPase synthesis protein 25, mitochondrial
GO:0043604	Amide biosynthetic process (B)	g3813	54S ribosomal protein L9, mitochondrial
GO:0043604	Amide biosynthetic process (B)	g1026	Aspartate aminotransferase mitochondrial
GO:0043604	Amide biosynthetic process (B)	g5146	40S ribosomal protein S13
GO:0043604	Amide biosynthetic process (B)	g1311	40S ribosomal protein S16
GO:0043604	Amide biosynthetic process (B)	g98	54S ribosomal protein YmL6, mitochondrial
GO:0043604	Amide biosynthetic process (B)	g4314	hypothetical protein CFIMG_006308RA
GO:0043604	Amide biosynthetic process (B)	g6889	Elongation factor G mitochondrial
GO:0043604	Amide biosynthetic process (B)	g4739	54S ribosomal protein L8, mitochondrial
GO:0043604	Amide biosynthetic process (B)	g1404	hypothetical protein CFIMG_008523RA00001
GO:0043604	Amide biosynthetic process (B)	g3793	54S ribosomal protein L20 mitochondrial
GO:0043604	Amide biosynthetic process (B)	g37	hypothetical protein CFO_g1383
GO:0043604	Amide biosynthetic process (B)	g2028	putative 37S ribosomal protein S5 mitochondrial
GO:0043604	Amide biosynthetic process (B)	g3497	54S ribosomal protein L11 mitochondrial
GO:0043604	Amide biosynthetic process (B)	g6829	54S ribosomal protein L6, mitochondrial
GO:0043604	Amide biosynthetic process (B)	g6783	Eukaryotic translation initiation factor 4 gamma
GO:0043604	Amide biosynthetic process (B)	g3387	Ribosomal protein S16 mitochondrial
GO:0043604	Amide biosynthetic process (B)	g3766	Ribosome-releasing factor 2, mitochondrial
GO:0043604	Amide biosynthetic process (B)	g6401	Glutamyl-tRNA(Gln) amidotransferase subunit A, mitochondrial
GO:0043604	Amide biosynthetic process (B)	g339	54S ribosomal protein L17, mitochondrial
GO:0043604	Amide biosynthetic process (B)	g5792	Elongation factor 2
GO:0043604	Amide biosynthetic process (B)	g3949	60S acidic ribosomal protein P0
GO:0043604	Amide biosynthetic process (B)	g829	60S ribosomal protein L23a
GO:0043604	Amide biosynthetic process (B)	g2857	40S ribosomal protein S8-B
GO:0043604	Amide biosynthetic process (B)	g3136	37S ribosomal protein S7 mitochondrial
GO:0043604	Amide biosynthetic process (B)	g1028	54S ribosomal protein L24 mitochondrial
GO:0043604	Amide biosynthetic process (B)	g2808	37S ribosomal protein S25, mitochondrial
GO:0043604	Amide biosynthetic process (B)	g6886	37S ribosomal protein S8, mitochondrial
GO:0043604	Amide biosynthetic process (B)	g1616	Phenylalanine--tRNA ligase mitochondrial
GO:0043604	Amide biosynthetic process (B)	g4204	54S ribosomal protein L12 mitochondrial
GO:0043604	Amide biosynthetic process (B)	g4249	60S ribosomal protein L37
GO:0043604	Amide biosynthetic process (B)	g3622	Leucine--tRNA ligase, mitochondrial
GO:0043604	Amide biosynthetic process (B)	g3662	37S ribosomal protein SWS2, mitochondrial
GO:0043604	Amide biosynthetic process (B)	g6793	60S ribosomal protein L16
GO:0043604	Amide biosynthetic process (B)	g744	Elongation factor 1-alpha
GO:0043604	Amide biosynthetic process (B)	g3775	putative eukaryotic translation initiation factor 2 subunit beta
GO:0043604	Amide biosynthetic process (B)	g6974	54S ribosomal protein L10 mitochondrial
GO:0043604	Amide biosynthetic process (B)	g2288	E3 ubiquitin-protein ligase hel2
GO:0043604	Amide biosynthetic process (B)	g6013	37S ribosomal protein MRP10 mitochondrial
GO:0043604	Amide biosynthetic process (B)	g6247	hypothetical protein CFIMG_006459RAa
GO:0043604	Amide biosynthetic process (B)	g5959	60S ribosomal protein L15
GO:0043604	Amide biosynthetic process (B)	g2955	37S ribosomal protein NAM9 mitochondrial
GO:0043604	Amide biosynthetic process (B)	g1315	54S ribosomal protein L23 mitochondrial
GO:0043604	Amide biosynthetic process (B)	g3751	putative 37S ribosomal protein S12 mitochondrial
GO:0043604	Amide biosynthetic process (B)	g5063	hypothetical protein CFIMG_002683RA
GO:0043604	Amide biosynthetic process (B)	g1100	40S ribosomal protein S2
GO:0043604	Amide biosynthetic process (B)	g5453	60S ribosomal protein L17
GO:0043604	Amide biosynthetic process (B)	g2231	54S ribosomal protein L27 mitochondrial
GO:0043604	Amide biosynthetic process (B)	g3064	37S ribosomal protein MRP2, mitochondrial
GO:0043604	Amide biosynthetic process (B)	g4462	Mitochondrial respiratory chain complexes assembly protein YTA12
GO:0043604	Amide biosynthetic process (B)	g4741	Eukaryotic translation initiation factor 3 subunit F
GO:0043604	Amide biosynthetic process (B)	g240	Eukaryotic translation initiation factor 5
GO:0043604	Amide biosynthetic process (B)	g3696	Tyrosine--tRNA ligase, mitochondrial
GO:0043604	Amide biosynthetic process (B)	g2621	Eukaryotic translation initiation factor 3 subunit C
GO:0043604	Amide biosynthetic process (B)	g2979	40S ribosomal protein S17
GO:0043604	Amide biosynthetic process (B)	g365	40S ribosomal protein S22
GO:0043604	Amide biosynthetic process (B)	g224	Glycine--tRNA ligase 1, mitochondrial
GO:0043604	Amide biosynthetic process (B)	g4784	37S ribosomal protein S24, mitochondrial
GO:0043604	Amide biosynthetic process (B)	g214	40S ribosomal protein S18
GO:0043604	Amide biosynthetic process (B)	g2233	Isoleucine--tRNA ligase mitochondrial
GO:0043604	Amide biosynthetic process (B)	g2139	60S ribosomal protein L13
GO:0043604	Amide biosynthetic process (B)	g6795	40S ribosomal protein S20
GO:0043604	Amide biosynthetic process (B)	g1233	40S ribosomal protein S5
GO:0043604	Amide biosynthetic process (B)	g1332	40S ribosomal protein S19
GO:0043604	Amide biosynthetic process (B)	g403	54S ribosomal protein L51, mitochondrial
GO:0043604	Amide biosynthetic process (B)	g4180	40S ribosomal protein S3
GO:0043604	Amide biosynthetic process (B)	g6668	Eukaryotic translation initiation factor 3 subunit M
GO:0043604	Amide biosynthetic process (B)	g973	54S ribosomal protein L38 mitochondrial
GO:0043604	Amide biosynthetic process (B)	g427	54S ribosomal protein L31 mitochondrial
GO:0043604	Amide biosynthetic process (B)	g26	54S ribosomal protein subunit img1 mitochondrial
GO:0043604	Amide biosynthetic process (B)	g4331	60S ribosomal protein L18-B
GO:0043604	Amide biosynthetic process (B)	g2301	Peptide chain release factor 1
GO:0043604	Amide biosynthetic process (B)	g2574	Eukaryotic translation initiation factor 2 subunit alpha
GO:0043604	Amide biosynthetic process (B)	g3797	ATP-dependent RNA helicase DBP5
GO:0043604	Amide biosynthetic process (B)	g3845	Methionyl-tRNA formyltransferase
GO:0043604	Amide biosynthetic process (B)	g2608	37S ribosomal protein RSM18 mitochondrial
GO:0043604	Amide biosynthetic process (B)	g676	40S ribosomal protein S0
GO:0043604	Amide biosynthetic process (B)	g3321	40S ribosomal protein S27
GO:0043604	Amide biosynthetic process (B)	g4161	40S ribosomal protein S9
GO:0043604	Amide biosynthetic process (B)	g1128	Mitochondrial GTPase 1
GO:0043604	Amide biosynthetic process (B)	g1894	Eukaryotic translation initiation factor 3 subunit H
GO:0043604	Amide biosynthetic process (B)	g2741	37S ribosomal protein S9 mitochondrial
GO:0043604	Amide biosynthetic process (B)	g6566	hypothetical protein CFO_g2101
GO:0043604	Amide biosynthetic process (B)	g2854	40S ribosomal protein S6-B
GO:0043604	Amide biosynthetic process (B)	g2512	60S ribosomal protein L9-B
GO:0043604	Amide biosynthetic process (B)	g2960	54S ribosomal protein L3, mitochondrial
GO:0043604	Amide biosynthetic process (B)	g4162	60S ribosomal protein L21-A
GO:0043604	Amide biosynthetic process (B)	g2066	40S ribosomal protein S10-A
GO:0043604	Amide biosynthetic process (B)	g1287	Heat shock protein SSB1
GO:0043604	Amide biosynthetic process (B)	g4678	Glutamyl-tRNA(Gln) amidotransferase subunit B, mitochondrial
GO:0043604	Amide biosynthetic process (B)	g3977	40S ribosomal protein S1
GO:0043604	Amide biosynthetic process (B)	g4428	putative methionine--tRNA ligase, mitochondrial
GO:0043604	Amide biosynthetic process (B)	g2399	Translation initiation factor IF-2
GO:0043604	Amide biosynthetic process (B)	g6609	60S ribosomal protein L14-A
GO:0043604	Amide biosynthetic process (B)	g3881	Aspartate--tRNA ligase, mitochondrial
GO:0043604	Amide biosynthetic process (B)	g2833	putative 54S ribosomal protein L32, mitochondrial
GO:0043604	Amide biosynthetic process (B)	g1085	Serine--tRNA ligase
GO:0043604	Amide biosynthetic process (B)	g3553	50S ribosomal protein L1
GO:0043604	Amide biosynthetic process (B)	g2947	GU4 nucleic-binding protein 1
GO:0043604	Amide biosynthetic process (B)	g4502	Protein psi1
GO:0043604	Amide biosynthetic process (B)	g1055	putative tRNA(Ile)-lysidine synthase
GO:0043604	Amide biosynthetic process (B)	g932	Lysine--tRNA ligase, mitochondrial
GO:0043604	Amide biosynthetic process (B)	g4816	54S ribosomal protein rml2, mitochondrial
GO:0043604	Amide biosynthetic process (B)	g5951	Translation machinery-associated protein 46
GO:0043604	Amide biosynthetic process (B)	g1116	40S ribosomal protein S11
GO:0043604	Amide biosynthetic process (B)	g4495	Ribosome-interacting GTPase 2
GO:0043604	Amide biosynthetic process (B)	g1779	Ribosome-associated complex subunit SSZ1
GO:0043604	Amide biosynthetic process (B)	g2740	Elongation factor 1-gamma 1
GO:0043604	Amide biosynthetic process (B)	g312	40S ribosomal protein S7
GO:0043604	Amide biosynthetic process (B)	g2624	40S ribosomal protein S14
GO:0043604	Amide biosynthetic process (B)	g3534	54S ribosomal protein L7 mitochondrial
GO:0043604	Amide biosynthetic process (B)	g6265	Tyrosine--tRNA ligase cytoplasmic
GO:0043604	Amide biosynthetic process (B)	g1320	hypothetical protein CFO_g369
GO:0043604	Amide biosynthetic process (B)	g1624	ATP-dependent RNA helicase eIF4A
GO:0043604	Amide biosynthetic process (B)	g3753	DNA topoisomerase 2-associated protein pat1
GO:0043604	Amide biosynthetic process (B)	g2560	54S ribosomal protein L19 mitochondrial
GO:0043604	Amide biosynthetic process (B)	g2672	54S ribosomal protein L23, mitochondrial
GO:0043604	Amide biosynthetic process (B)	g464	60S ribosomal protein L2
GO:0043604	Amide biosynthetic process (B)	g5382	40S ribosomal protein S27a
GO:0043604	Amide biosynthetic process (B)	g3782	Eukaryotic translation initiation factor 3 subunit D
GO:0043604	Amide biosynthetic process (B)	g6455	putative tRNA (cytidine(32)/guanosine(34)-2'-O)-methyltransferase
GO:0043604	Amide biosynthetic process (B)	g2826	putative 54S ribosomal protein L33 mitochondrial
GO:0043604	Amide biosynthetic process (B)	g2000	Phenylalanine--tRNA ligase alpha subunit
GO:0043604	Amide biosynthetic process (B)	g6339	40S ribosomal protein S15
GO:0043604	Amide biosynthetic process (B)	g1032	40S ribosomal protein S23
GO:0043604	Amide biosynthetic process (B)	g3535	Hsp70 nucleotide exchange factor FES1
GO:0046034	ATP metabolic process (B)	g4965	Pyruvate decarboxylase
GO:0046034	ATP metabolic process (B)	g1479	Alcohol dehydrogenase 1
GO:0046034	ATP metabolic process (B)	g1037	Adenylate kinase
GO:0046034	ATP metabolic process (B)	g1555	Cytochrome c
GO:0046034	ATP metabolic process (B)	g1089	Cytochrome b-c1 complex subunit 2 mitochondrial
GO:0046034	ATP metabolic process (B)	g3760	Cytochrome b-c1 complex subunit Rieske, mitochondrial
GO:0046034	ATP metabolic process (B)	g1306	Mitochondrial-processing peptidase subunit beta
GO:0046034	ATP metabolic process (B)	g3695	Succinate dehydrogenase [ubiquinone] cytochrome b small subunit mitochondrial
GO:0046034	ATP metabolic process (B)	g206	Lactobacillus shifted protein
GO:0046034	ATP metabolic process (B)	g654	Cytochrome b-c1 complex subunit 7
GO:0046034	ATP metabolic process (B)	g6103	NADH-ubiquinone oxidoreductase 24 kDa subunit mitochondrial
GO:0046034	ATP metabolic process (B)	g368	Cytochrome c oxidase polypeptide 5 mitochondrial
GO:0046034	ATP metabolic process (B)	g2551	External alternative NADH-ubiquinone oxidoreductase mitochondrial
GO:0046034	ATP metabolic process (B)	g1914	Cytochrome c oxidase subunit 6 mitochondrial
GO:0065002	Intracellular protein transmembrane transport (B)	g2767	Mitochondrial import inner membrane translocase subunit tim-50
GO:0065002	Intracellular protein transmembrane transport (B)	g3368	Heat shock 70 kDa protein
GO:0065002	Intracellular protein transmembrane transport (B)	g1461	GrpE protein -like protein, mitochondrial
GO:0065002	Intracellular protein transmembrane transport (B)	g3623	Mitochondrial import receptor subunit tom-40
GO:0065002	Intracellular protein transmembrane transport (B)	g3579	Mitochondrial import inner membrane translocase subunit tim44
GO:0065002	Intracellular protein transmembrane transport (B)	g3695	Succinate dehydrogenase [ubiquinone] cytochrome b small subunit mitochondrial
GO:0065002	Intracellular protein transmembrane transport (B)	g830	Mitochondrial import inner membrane translocase subunit TIM8
GO:0065002	Intracellular protein transmembrane transport (B)	g5929	Protein MGR2
GO:0065002	Intracellular protein transmembrane transport (B)	g4296	Mitochondrial import inner membrane translocase subunit tim-54
GO:0065002	Intracellular protein transmembrane transport (B)	g1201	Mitochondrial intermembrane space import and assembly protein 40
GO:0065002	Intracellular protein transmembrane transport (B)	g7001	Mitochondrial import receptor subunit tom-22
GO:0065002	Intracellular protein transmembrane transport (B)	g2314	Presequence translocated-associated motor subunit PAM17 mitochondrial
GO:0065002	Intracellular protein transmembrane transport (B)	g2046	Heat shock protein 60
GO:0065002	Intracellular protein transmembrane transport (B)	g1833	Mitochondrial inner membrane protein oxa1-2
GO:0065002	Intracellular protein transmembrane transport (B)	g5836	Mitochondrial import inner membrane translocase subunit tim21
GO:0065002	Intracellular protein transmembrane transport (B)	g4029	NADH-ubiquinone oxidoreductase 21.3 kDa subunit
GO:0065002	Intracellular protein transmembrane transport (B)	g2747	Mitochondrial import inner membrane translocase subunit tim22
GO:0065002	Intracellular protein transmembrane transport (B)	g2562	10 kDa heat shock protein mitochondrial
GO:0065002	Intracellular protein transmembrane transport (B)	g4462	Mitochondrial respiratory chain complexes assembly protein YTA12
GO:1990542	Mitochondrial transmembrane transport (B)	g2110	ATP synthase subunit gamma, mitochondrial
GO:1990542	Mitochondrial transmembrane transport (B)	g370	1 4-alpha-glucan-branching enzyme
GO:1990542	Mitochondrial transmembrane transport (B)	g5111	ATP synthase subunit alpha mitochondrial
GO:1990542	Mitochondrial transmembrane transport (B)	g687	ATP synthase subunit 5 mitochondrial
GO:1990542	Mitochondrial transmembrane transport (B)	g782	Mitochondrial outer membrane protein porin
GO:1990542	Mitochondrial transmembrane transport (B)	g5120	ATP synthase subunit 4 mitochondrial
GO:1990542	Mitochondrial transmembrane transport (B)	g6975	Cytochrome c oxidase subunit 4 mitochondrial
GO:1990542	Mitochondrial transmembrane transport (B)	g6612	ATP synthase subunit d mitochondrial
GO:1990542	Mitochondrial transmembrane transport (B)	g3695	Succinate dehydrogenase [ubiquinone] cytochrome b small subunit mitochondrial
GO:1990542	Mitochondrial transmembrane transport (B)	g263	ATP synthase subunit delta mitochondrial
GO:1990542	Mitochondrial transmembrane transport (B)	g4296	Mitochondrial import inner membrane translocase subunit tim-54
GO:1990542	Mitochondrial transmembrane transport (B)	g1833	Mitochondrial inner membrane protein oxa1-2
GO:1990542	Mitochondrial transmembrane transport (B)	g923	hypothetical protein TD95_003004
GO:1990542	Mitochondrial transmembrane transport (B)	g2747	Mitochondrial import inner membrane translocase subunit tim22
GO:1990542	Mitochondrial transmembrane transport (B)	g1810	Cytochrome c1,heme protein, mitochondrial
