# Supplementary material for: Mating-type locus structure affects gene expression in unidirectional mating-type switching fungi
Source: G3 (Bethesda). 2026 May 12;16(7):jkag128. doi: 10.1093/g3journal/jkag128 (PMC13334188; doi:10.1093/g3journal/jkag128)
Supplement: jkag128_Supplementary_Data [file jkag128_supplementary_data.zip › Supplemental_Table_6_G3-2026-406687.csv]

Supplementary Table 6: Enriched gene sets and their leading-edge genes for MAT-2 self-fertile vs MAT-2 self-sterile
Pathway	Pathway ID	Leading-Edge Genes	Gene Description
GO:0003964	RNA-directed DNA polymerase activity (M)	g5644	Endonuclease/Exonuclease/phosphatase family protein
GO:0003964	RNA-directed DNA polymerase activity (M)	g5628	Retrovirus-related Pol polyprotein from transposon TNT 1-94
GO:0003964	RNA-directed DNA polymerase activity (M)	g6122	Endonuclease/Exonuclease/phosphatase family protein
GO:0003964	RNA-directed DNA polymerase activity (M)	g4066	uncharacterized protein TRUGW13939_09745
GO:0003964	RNA-directed DNA polymerase activity (M)	g6761	hypothetical protein K3495_g11619
GO:0003964	RNA-directed DNA polymerase activity (M)	g885	hypothetical protein K3495_g11619
GO:0003964	RNA-directed DNA polymerase activity (M)	g3028	hypothetical protein K3495_g11619
GO:0003964	RNA-directed DNA polymerase activity (M)	g165	Retrovirus-related Pol polyprotein from transposon TNT 1-94
GO:0003964	RNA-directed DNA polymerase activity (M)	g6225	Transposon Tf2-9 polyprotein
GO:0003964	RNA-directed DNA polymerase activity (M)	g5718	hypothetical protein GTA08_BOTSDO00106
GO:0003964	RNA-directed DNA polymerase activity (M)	g4069	Transposon Tf2-9 polyprotein
GO:0003964	RNA-directed DNA polymerase activity (M)	g4556	putative GPI-anchored cupredoxin
GO:0003964	RNA-directed DNA polymerase activity (M)	g3000	retrovirus polyprotein
GO:0003964	RNA-directed DNA polymerase activity (M)	g6905	hypothetical protein HIM_12250
GO:0003964	RNA-directed DNA polymerase activity (M)	g5855	Retrovirus-related Pol polyprotein from transposon TNT 1-94
GO:0003964	RNA-directed DNA polymerase activity (M)	g4263	Retrovirus-related Pol polyprotein from transposon TNT 1-94
GO:0003964	RNA-directed DNA polymerase activity (M)	g6919	hypothetical protein K3495_g16189, partial
GO:0003964	RNA-directed DNA polymerase activity (M)	g6760	hypothetical protein K3495_g4539
GO:0003964	RNA-directed DNA polymerase activity (M)	g6220	Retrotransposon gag protein
GO:0003964	RNA-directed DNA polymerase activity (M)	g3027	hypothetical protein K3495_g4539
GO:0003964	RNA-directed DNA polymerase activity (M)	g3651	Endonuclease
GO:0003964	RNA-directed DNA polymerase activity (M)	g2538	RNA-directed DNA polymerase from mobile element jockey
GO:0003964	RNA-directed DNA polymerase activity (M)	g884	hypothetical protein K3495_g4539
GO:0003964	RNA-directed DNA polymerase activity (M)	g3454	retrotransposon nucleocapsid protein
GO:0003964	RNA-directed DNA polymerase activity (M)	g3012	uncharacterized protein CPUR_05440
GO:0003964	RNA-directed DNA polymerase activity (M)	g6232	hypothetical protein Egran_07099
GO:0003964	RNA-directed DNA polymerase activity (M)	g4598	hypothetical protein HIM_12312
GO:0003964	RNA-directed DNA polymerase activity (M)	g3007	hypothetical protein PCL_04593
GO:0003964	RNA-directed DNA polymerase activity (M)	g2615	Endonuclease
GO:0003964	RNA-directed DNA polymerase activity (M)	g5140	RNA-directed DNA polymerase from mobile element jockey
GO:0003964	RNA-directed DNA polymerase activity (M)	g6926	L-fucose permease
GO:0003964	RNA-directed DNA polymerase activity (M)	g3458	hypothetical protein AA0116_g11628
GO:0003964	RNA-directed DNA polymerase activity (M)	g6019	RNA-directed DNA polymerase from mobile element jockey
GO:0003964	RNA-directed DNA polymerase activity (M)	g4884	Retrovirus-related Pol polyprotein from transposon TNT 1-94
GO:0003964	RNA-directed DNA polymerase activity (M)	g5008	retrovirus polyprotein
GO:0003964	RNA-directed DNA polymerase activity (M)	g5710	Retrotransposable element tf2 protein type 1-like, partial
GO:0003964	RNA-directed DNA polymerase activity (M)	g5028	MAG: DDE-type integrase/transposase/recombinase
GO:0003964	RNA-directed DNA polymerase activity (M)	g6649	hypothetical protein CFO_g5542
GO:0003964	RNA-directed DNA polymerase activity (M)	g6485	Pol
GO:0003964	RNA-directed DNA polymerase activity (M)	g5026	hypothetical protein NDU88_001424
GO:0003964	RNA-directed DNA polymerase activity (M)	g4616	retrovirus polyprotein
GO:0003964	RNA-directed DNA polymerase activity (M)	g5643	Endonuclease
GO:0003964	RNA-directed DNA polymerase activity (M)	g7	retrotransposon nucleocapsid protein
GO:0003964	RNA-directed DNA polymerase activity (M)	g6183	RNA-directed DNA polymerase from mobile element jockey
GO:0003964	RNA-directed DNA polymerase activity (M)	g5012	L-fucose permease
GO:0003964	RNA-directed DNA polymerase activity (M)	g5	L-fucose permease
GO:0003964	RNA-directed DNA polymerase activity (M)	g1063	Endonuclease
GO:0003964	RNA-directed DNA polymerase activity (M)	g4465	RNA-directed DNA polymerase from mobile element jockey
GO:0003964	RNA-directed DNA polymerase activity (M)	g4068	hypothetical protein HIM_12250
GO:0003964	RNA-directed DNA polymerase activity (M)	g5945	Vegetative incompatibility protein HET-E-1
GO:0003964	RNA-directed DNA polymerase activity (M)	g5583	Retrovirus-related Pol polyprotein from transposon TNT 1-94
GO:0003964	RNA-directed DNA polymerase activity (M)	g5645	putative RNA-directed DNA polymerase from transposon BS
GO:0003964	RNA-directed DNA polymerase activity (M)	g5713	Retrotransposable element Tf2 155 kDa protein type 1
GO:0003964	RNA-directed DNA polymerase activity (M)	g6944	retrotransposon nucleocapsid protein
GO:0003964	RNA-directed DNA polymerase activity (M)	g1004	hypothetical protein CFO_g5491
GO:0004519	Endonuclease activity (M)	g5628	Retrovirus-related Pol polyprotein from transposon TNT 1-94
GO:0004519	Endonuclease activity (M)	g6122	Endonuclease/Exonuclease/phosphatase family protein
GO:0004519	Endonuclease activity (M)	g165	Retrovirus-related Pol polyprotein from transposon TNT 1-94
GO:0004519	Endonuclease activity (M)	g5855	Retrovirus-related Pol polyprotein from transposon TNT 1-94
GO:0004519	Endonuclease activity (M)	g4263	Retrovirus-related Pol polyprotein from transposon TNT 1-94
GO:0004519	Endonuclease activity (M)	g3651	Endonuclease
GO:0004519	Endonuclease activity (M)	g2538	RNA-directed DNA polymerase from mobile element jockey
GO:0004519	Endonuclease activity (M)	g2599	Endonuclease III -like protein
GO:0004519	Endonuclease activity (M)	g4884	Retrovirus-related Pol polyprotein from transposon TNT 1-94
GO:0004519	Endonuclease activity (M)	g6649	hypothetical protein CFO_g5542
GO:0004519	Endonuclease activity (M)	g6107	hypothetical protein CFIMG_004528RA
GO:0004519	Endonuclease activity (M)	g1063	Endonuclease
GO:0004519	Endonuclease activity (M)	g2635	hypothetical protein CFO_g945
GO:0004519	Endonuclease activity (M)	g5583	Retrovirus-related Pol polyprotein from transposon TNT 1-94
GO:0004519	Endonuclease activity (M)	g4802	Centrin-1
GO:0004519	Endonuclease activity (M)	g4857	Endonuclease
GO:0006278	RNA-templated DNA biosynthetic process (B)	g5644	Endonuclease/Exonuclease/phosphatase family protein
GO:0006278	RNA-templated DNA biosynthetic process (B)	g5628	Retrovirus-related Pol polyprotein from transposon TNT 1-94
GO:0006278	RNA-templated DNA biosynthetic process (B)	g6122	Endonuclease/Exonuclease/phosphatase family protein
GO:0006278	RNA-templated DNA biosynthetic process (B)	g4066	uncharacterized protein TRUGW13939_09745
GO:0006278	RNA-templated DNA biosynthetic process (B)	g6761	hypothetical protein K3495_g11619
GO:0006278	RNA-templated DNA biosynthetic process (B)	g885	hypothetical protein K3495_g11619
GO:0006278	RNA-templated DNA biosynthetic process (B)	g3028	hypothetical protein K3495_g11619
GO:0006278	RNA-templated DNA biosynthetic process (B)	g165	Retrovirus-related Pol polyprotein from transposon TNT 1-94
GO:0006278	RNA-templated DNA biosynthetic process (B)	g6225	Transposon Tf2-9 polyprotein
GO:0006278	RNA-templated DNA biosynthetic process (B)	g5718	hypothetical protein GTA08_BOTSDO00106
GO:0006278	RNA-templated DNA biosynthetic process (B)	g4069	Transposon Tf2-9 polyprotein
GO:0006278	RNA-templated DNA biosynthetic process (B)	g4556	putative GPI-anchored cupredoxin
GO:0006278	RNA-templated DNA biosynthetic process (B)	g3000	retrovirus polyprotein
GO:0006278	RNA-templated DNA biosynthetic process (B)	g6905	hypothetical protein HIM_12250
GO:0006278	RNA-templated DNA biosynthetic process (B)	g5855	Retrovirus-related Pol polyprotein from transposon TNT 1-94
GO:0006278	RNA-templated DNA biosynthetic process (B)	g4263	Retrovirus-related Pol polyprotein from transposon TNT 1-94
GO:0006278	RNA-templated DNA biosynthetic process (B)	g6919	hypothetical protein K3495_g16189, partial
GO:0006278	RNA-templated DNA biosynthetic process (B)	g6760	hypothetical protein K3495_g4539
GO:0006278	RNA-templated DNA biosynthetic process (B)	g6220	Retrotransposon gag protein
GO:0006278	RNA-templated DNA biosynthetic process (B)	g3027	hypothetical protein K3495_g4539
GO:0006278	RNA-templated DNA biosynthetic process (B)	g3651	Endonuclease
GO:0006278	RNA-templated DNA biosynthetic process (B)	g2538	RNA-directed DNA polymerase from mobile element jockey
GO:0006278	RNA-templated DNA biosynthetic process (B)	g884	hypothetical protein K3495_g4539
GO:0006278	RNA-templated DNA biosynthetic process (B)	g3454	retrotransposon nucleocapsid protein
GO:0006278	RNA-templated DNA biosynthetic process (B)	g3012	uncharacterized protein CPUR_05440
GO:0006278	RNA-templated DNA biosynthetic process (B)	g6232	hypothetical protein Egran_07099
GO:0006278	RNA-templated DNA biosynthetic process (B)	g4598	hypothetical protein HIM_12312
GO:0006278	RNA-templated DNA biosynthetic process (B)	g3007	hypothetical protein PCL_04593
GO:0006278	RNA-templated DNA biosynthetic process (B)	g2615	Endonuclease
GO:0006278	RNA-templated DNA biosynthetic process (B)	g5140	RNA-directed DNA polymerase from mobile element jockey
GO:0006278	RNA-templated DNA biosynthetic process (B)	g6926	L-fucose permease
GO:0006278	RNA-templated DNA biosynthetic process (B)	g3458	hypothetical protein AA0116_g11628
GO:0006278	RNA-templated DNA biosynthetic process (B)	g6019	RNA-directed DNA polymerase from mobile element jockey
GO:0006278	RNA-templated DNA biosynthetic process (B)	g4884	Retrovirus-related Pol polyprotein from transposon TNT 1-94
GO:0006278	RNA-templated DNA biosynthetic process (B)	g5008	retrovirus polyprotein
GO:0006278	RNA-templated DNA biosynthetic process (B)	g5710	Retrotransposable element tf2 protein type 1-like, partial
GO:0006278	RNA-templated DNA biosynthetic process (B)	g5028	MAG: DDE-type integrase/transposase/recombinase
GO:0006278	RNA-templated DNA biosynthetic process (B)	g6649	hypothetical protein CFO_g5542
GO:0006278	RNA-templated DNA biosynthetic process (B)	g6485	Pol
GO:0006278	RNA-templated DNA biosynthetic process (B)	g5026	hypothetical protein NDU88_001424
GO:0006278	RNA-templated DNA biosynthetic process (B)	g4616	retrovirus polyprotein
GO:0006278	RNA-templated DNA biosynthetic process (B)	g5643	Endonuclease
GO:0006278	RNA-templated DNA biosynthetic process (B)	g7	retrotransposon nucleocapsid protein
GO:0006278	RNA-templated DNA biosynthetic process (B)	g6183	RNA-directed DNA polymerase from mobile element jockey
GO:0006278	RNA-templated DNA biosynthetic process (B)	g5012	L-fucose permease
GO:0006278	RNA-templated DNA biosynthetic process (B)	g5	L-fucose permease
GO:0006278	RNA-templated DNA biosynthetic process (B)	g1063	Endonuclease
GO:0006278	RNA-templated DNA biosynthetic process (B)	g4465	RNA-directed DNA polymerase from mobile element jockey
GO:0006278	RNA-templated DNA biosynthetic process (B)	g4068	hypothetical protein HIM_12250
GO:0006278	RNA-templated DNA biosynthetic process (B)	g5945	Vegetative incompatibility protein HET-E-1
GO:0006278	RNA-templated DNA biosynthetic process (B)	g5583	Retrovirus-related Pol polyprotein from transposon TNT 1-94
GO:0006278	RNA-templated DNA biosynthetic process (B)	g5645	putative RNA-directed DNA polymerase from transposon BS
GO:0006278	RNA-templated DNA biosynthetic process (B)	g5713	Retrotransposable element Tf2 155 kDa protein type 1
GO:0006278	RNA-templated DNA biosynthetic process (B)	g6944	retrotransposon nucleocapsid protein
GO:0006278	RNA-templated DNA biosynthetic process (B)	g1004	hypothetical protein CFO_g5491
GO:0044703	Multi-organism reproductive process (B)	g1789	Sphingolipid long chain base-responsive protein PIL1
GO:0044703	Multi-organism reproductive process (B)	g337	Chromosome segregation protein sudA
GO:0044703	Multi-organism reproductive process (B)	g6671	Sporulation-specific protein 5
GO:0044703	Multi-organism reproductive process (B)	g6529	Guanine nucleotide-binding protein alpha-2 subunit
GO:0044703	Multi-organism reproductive process (B)	g1719	Aquaporin-1
GO:0044703	Multi-organism reproductive process (B)	g1048	Meiosis-specific APC/C activator protein AMA1
GO:0044703	Multi-organism reproductive process (B)	g6267	hypothetical protein CFIMG_004059RA
GO:0044703	Multi-organism reproductive process (B)	g3944	Tip elongation protein 1
GO:0044703	Multi-organism reproductive process (B)	g3525	putative exocyst complex component sec8
GO:0044703	Multi-organism reproductive process (B)	g1538	Tyrosine-protein phosphatase non-receptor type 3
GO:0044703	Multi-organism reproductive process (B)	g3726	Vacuolar protein sorting-associated protein 27
GO:0044703	Multi-organism reproductive process (B)	g5730	1 3-beta-glucan synthase component FKS1
GO:0044703	Multi-organism reproductive process (B)	g2696	Protein SKT5
GO:0044703	Multi-organism reproductive process (B)	g2829	1 3-beta-glucanosyltransferase gel2
GO:0044703	Multi-organism reproductive process (B)	g6705	MYND-type zinc finger protein samB
GO:0044703	Multi-organism reproductive process (B)	g4285	Class E vacuolar protein-sorting machinery protein hse-1
GO:0044703	Multi-organism reproductive process (B)	g2364	Histone-lysine N-methyltransferase H3 lysine-36 specific
GO:0044703	Multi-organism reproductive process (B)	g620	hypothetical protein CFIMG_002765RA
GO:0044703	Multi-organism reproductive process (B)	g6276	Sterol 3-beta-glucosyltransferase
GO:0044703	Multi-organism reproductive process (B)	g3544	Protein kinase gsk3
GO:0044703	Multi-organism reproductive process (B)	g48	Cell division control protein 25
GO:0044703	Multi-organism reproductive process (B)	g1513	Striatin Pro11
GO:0044703	Multi-organism reproductive process (B)	g3183	Lysophospholipase
GO:0044703	Multi-organism reproductive process (B)	g3873	Protein SPA2
GO:0044703	Multi-organism reproductive process (B)	g1551	Armadillo repeat-containing protein 8
GO:0044703	Multi-organism reproductive process (B)	g3719	hypothetical protein CFO_g1897
GO:0044703	Multi-organism reproductive process (B)	g5409	Anucleate primary sterigmata protein B
GO:0044703	Multi-organism reproductive process (B)	g6879	Protein ral2
GO:0044703	Multi-organism reproductive process (B)	g5679	putative endo-1,3(4)-beta-glucanase
GO:0044703	Multi-organism reproductive process (B)	g4456	Cytokinesis protein sepA
GO:0044703	Multi-organism reproductive process (B)	g5333	Ras-related protein Rab-8A
GO:0044703	Multi-organism reproductive process (B)	g4354	hypothetical protein CFIMG_004692RA
GO:0044703	Multi-organism reproductive process (B)	g3301	Chitin synthase 4
GO:0044703	Multi-organism reproductive process (B)	g2891	Double-strand break repair protein mus-23
GO:0044703	Multi-organism reproductive process (B)	g5507	hypothetical protein CFO_g2142
GO:0044703	Multi-organism reproductive process (B)	g4194	Transcription factor steA
